# Supplementary material for: Cholesterol 25‐Hydroxylase inhibits SARS‐CoV‐2 and other coronaviruses by depleting membrane cholesterol
Source: EMBO J. 2020 Oct 5;39(21):e106057. doi: 10.15252/embj.2020106057 (PMC7537045; doi:10.15252/embj.2020106057)
Supplement: Supplementary file 5 — Source Data for Expanded View [file EMBJ-39-e106057-s005.zip]

Archive with 3 entries (2 files):
- EV_Figure_source_data/
- EV_Figure_source_data/FigureEV3_Source_Data.pdf
- EV_Figure_source_data/FigureEV1_Source_Data.pdf
